# Supplementary material for: Proteomic analysis of heat stress resistance of cucumber leaves when grafted onto Momordica rootstock
Source: Hortic Res. 2018 Oct 1;5:53. doi: 10.1038/s41438-018-0060-z (PMC6165847; doi:10.1038/s41438-018-0060-z)
Supplement: Supplementary file 5 — Dataset 1 [file 41438_2018_60_MOESM5_ESM.xlsx]

## Sheet: Sheet1
				Cs-28℃	Mc-28℃	Cs-42℃	Mc-42℃
			(OD662)	1.92422	2.20245	1.81957	2.05323
				2.17219	1.81437	1.94656	2.33246
				2.06343	2.37887	1.5654	2.13584
				1.99242	2.19529	1.7349	2.5559
			(OD644)	0.710205	0.815828	0.638092	0.75782
				0.798282	0.662986	0.718451	0.858412
				0.76599	0.876751	0.576113	0.804504
				0.726498	0.816711	0.647779	0.888421
			Ca=9.784OD662-0.990OD644
			Cb=21.426OD644-4.65OD662
			chlorophyll content=Ca+Cb
