# Supplementary material for: Proteomic analysis of heat stress resistance of cucumber leaves when grafted onto Momordica rootstock
Source: Hortic Res. 2018 Oct 1;5:53. doi: 10.1038/s41438-018-0060-z (PMC6165847; doi:10.1038/s41438-018-0060-z)
Supplement: Supplementary file 6 — Dataset 2 [file 41438_2018_60_MOESM6_ESM.xlsx]

## Sheet: Sheet1
				Photo	Cond	Ci	Trmmol	VpdL	CTleaf	Area	BLC_1	StmRat	BLCond	Tair	Tleaf	TBlk	CO2R	CO2S	H2OR	H2OS	RH_R	RH_S	Flow	PARi	PARo	Press	CsMch	HsMch	StableF	BLCslope	BLCoffst	f_parin	f_parout	alphaK	Status	fda	Trans	Tair_K	Twall_K	R(W/m2)	Tl-Ta	SVTleaf	h2o_i	h20diff	CTair	SVTair	CndTotal	vp_kPa	VpdA
				out	out	out	out	out	out	in	out	in	out	in	in	in	in	in	in	in	in	in	in	in	in	in	in	in	in	in	in	in	in	in	in	out	out	out	out	out	out	out	out	out	out	out	out	out	out
			Cs-28℃
				12.1205	0.220849	282.525	5.52999	2.57631	36.13	6	1.42	1	2.84	37.1136	36.13	37.3343	407.681	390.563	27.8866	34.2882	44.0399	54.1496	500.534	998.986	560.1	100.189	8.87038	1.90514	0.666667	-0.219565	2.73739	1	0	0.16	111105	0.834224	0.00552999	309.28	310.264	159.838	-0.833213	6.01159	60.0028	25.7146	36.6218	6.17589	0.204914	3.43529	2.7406
				14.0216	0.413558	311.125	8.25982	2.18118	35.9216	6	1.42	1	2.84	37.9387	35.9216	38.2041	405.255	384.639	28.0225	37.5518	42.3089	56.6965	500.536	1001.39	214.188	100.18	8.87038	1.90514	0.666667	-0.219565	2.73739	1	0	0.16	111105	0.834226	0.00825982	309.072	311.089	160.222	-2.07816	5.94311	59.3245	21.7727	36.9302	6.28088	0.360991	3.76193	2.51895
				11.8524	0.218312	287.291	5.14467	2.4248	35.6349	6	1.42	1	2.84	36.5983	35.6349	36.7949	410.188	393.554	28.2319	34.1878	45.858	55.5324	500.556	999.524	448.441	100.188	8.87038	1.90514	0.666667	-0.219565	2.73739	1	0	0.16	111105	0.834259	0.00514467	308.785	309.748	159.924	-0.638174	5.85001	58.3903	24.2025	36.1166	6.00715	0.202728	3.42521	2.58194
			Mc-28℃
				13.3528	0.200229	267.342	4.69195	2.39669	35.6139	6	1.42	1	2.84	36.4785	35.6139	36.6695	411.841	393.623	28.9707	34.401	47.3676	56.2463	500.582	1000.45	300.013	100.188	8.87038	1.90514	1	-0.219565	2.73739	1	0	0.16	111105	0.834304	0.00469195	308.764	309.629	160.072	-0.418213	5.84325	58.3231	23.922	36.0462	5.98397	0.187042	3.44655	2.53741
				11.6253	0.147385	251.535	3.5944	2.45308	35.4264	6	1.42	1	2.84	35.5602	35.4264	35.6291	412.197	396.553	29.0751	33.2404	49.9959	57.1582	500.559	1000.39	319.772	100.18	8.87038	1.90514	1	-0.219565	2.73739	1	0	0.16	111105	0.834265	0.0035944	308.576	308.71	160.063	0.0379007	5.78311	57.727	24.4866	35.4933	5.80452	0.140114	3.33003	2.47448
				13.4107	0.328203	300.381	7.30327	2.36625	36.2106	6	1.42	1	2.84	38.0101	36.2106	38.2895	405.1	385.648	28.2216	36.6553	42.4438	55.1277	500.532	1000.25	354.913	100.177	8.87038	1.90514	0.666667	-0.219565	2.73739	1	0	0.16	111105	0.83422	0.00730327	309.361	311.16	160.041	-1.6196	6.03826	60.2761	23.6208	37.1104	6.34296	0.294204	3.67201	2.67095
			Cs-42℃
				6.9051	0.142221	305.975	3.55781	2.51235	35.478	6	1.42	1	2.84	35.9235	35.478	36.0399	411.751	401.76	28.688	32.8127	48.3543	55.3065	500.561	998.764	452.119	100.183	8.87038	1.90514	1	-0.219565	2.73739	1	0	0.16	111105	0.834269	0.00355781	308.628	309.074	159.802	0.0999212	5.79962	57.8902	25.0776	35.7008	5.87129	0.135438	3.28727	2.58402
				6.6953	0.169722	318.458	4.40736	2.62888	36.018	6	1.42	1	2.84	36.3389	36.018	36.4857	410.648	400.506	28.2892	33.3961	46.6082	55.0219	500.527	1000.11	244.077	100.186	8.87038	1.90514	1	-0.219565	2.73739	1	0	0.16	111105	0.834212	0.00440736	309.168	309.489	160.018	-0.352937	5.97471	59.636	26.2399	36.1785	6.0276	0.160151	3.34583	2.68177
				8.39441	0.14673	292.044	3.37132	2.31371	34.7883	6	1.42	1	2.84	35.3511	34.7883	35.3957	412.613	400.931	28.7205	32.6298	49.9585	56.7587	500.544	1000.48	269.52	100.178	8.87038	1.90514	1	-0.219565	2.73739	1	0	0.16	111105	0.83424	0.00337132	307.938	308.501	160.077	0.216215	5.5825	55.7257	23.0959	35.0697	5.67021	0.139522	3.2688	2.40141
			Mc-42℃
				10.681	0.258866	308.65	5.77977	2.3278	35.4908	6	1.42	1	2.84	36.7393	35.4908	36.9398	408.867	393.337	28.0052	34.6935	45.1407	55.9213	500.511	999.138	489.464	100.189	8.87038	1.90514	1	-0.219565	2.73739	1	0	0.16	111105	0.834185	0.00577977	308.641	309.889	159.862	-0.923583	5.8037	57.9276	23.2341	36.115	6.00663	0.237242	3.4759	2.53073
				10.5044	0.127387	243.394	3.40718	2.6719	35.8436	6	1.42	1	2.84	36.9026	35.8436	37.0993	408.776	394.573	28.4441	32.3959	45.4412	51.7544	500.552	998.996	545.142	100.19	8.87038	1.90514	0.666667	-0.219565	2.73739	1	0	0.16	111105	0.834254	0.00340718	308.994	310.053	159.839	0.269722	5.91765	59.0643	26.6684	36.3731	6.09231	0.121918	3.24574	2.84657
				11.679	0.202747	275.057	5.6083	2.82506	36.8866	6	1.42	1	2.84	38.0805	36.8866	38.3456	405.047	388.437	27.8563	34.3479	41.7352	51.4611	500.553	999.725	273.361	100.178	8.87038	1.90514	1	-0.219565	2.73739	1	0	0.16	111105	0.834255	0.0056083	310.037	311.231	159.956	-0.838265	6.26595	62.5484	28.2005	37.4836	6.47321	0.189237	3.44089	3.03232
[truncated: 6 more columns]
