# Supplementary material for: Proteomic analysis of heat stress resistance of cucumber leaves when grafted onto Momordica rootstock
Source: Hortic Res. 2018 Oct 1;5:53. doi: 10.1038/s41438-018-0060-z (PMC6165847; doi:10.1038/s41438-018-0060-z)
Supplement: Supplementary file 7 — Dataset 3 [file 41438_2018_60_MOESM7_ESM.xlsx]

## Sheet: Sheet1
	petC(Cт)	actin(Cт)		Gsa(Cт)	actin(Cт)		RbcS(Cт)	actin(Cт)		RbcL(Cт)	actin(Cт)		OEE1(Cт)	actin(Cт)		PBGD(Cт)	actin(Cт)
Cs-28℃	34.717	23.1982		30.1035	23.1982		15.8818	23.8516		15.6116	23.8516		17.983	22.0496		35.236	23.3971
	34.155	23.1759		30.7373	23.1759		15.9834	23.6787		15.674	23.6787		17.6556	21.576		34.4938	23.2169
	34.3513	23.53		30.7073	23.53		15.9457	23.7662		16.0849	23.7662		17.7191	21.9218		35.0927	23.2357
Mc-28℃	33.0961	23.5617		29.3631	23.5617		14.557	23.3668		12.8895	23.3668		15.8087	23.1829		34.0816	23.1939
	32.7978	23.3903		29.1878	23.3903		14.8086	23.5304		13.5119	23.5304		15.4782	23.0076		33.8079	23.547
	32.3426	23.4631		29.4127	23.4631		14.7727	23.3392		13.1663	23.3392		15.6291	22.9954		34.068	23.2599
Cs-42℃	34.8465	23.5689		31.7213	23.5689		17.9365	24.2858		17.5222	24.2858		19.6774	23.4619		36.9662	23.9281
	35.3065	23.4194		31.4875	23.4194		17.611	24.5434		17.4641	24.5434		19.0087	23.3924		36.4364	23.8641
	34.808	23.4268		31.5777	23.4268		17.2781	24.4202		17.3851	24.4202		19.2799	23.1379		36.7763	23.9126
Mc-42℃	32.8196	23.0249		28.0953	23.0249		16.3421	24.367		14.8276	24.367		15.6936	22.8488		34.5532	23.8083
	33.3082	22.7897		27.8652	22.7897		16.7501	24.3369		14.9528	24.3369		15.4661	22.3487		35.0964	23.9883
	32.9167	23.0108		27.9952	23.0108		16.6529	24.5179		15.828	24.5179		15.2789	22.613		34.9295	24.0178
