# Supplementary material for: Proteomic analysis of heat stress resistance of cucumber leaves when grafted onto Momordica rootstock
Source: Hortic Res. 2018 Oct 1;5:53. doi: 10.1038/s41438-018-0060-z (PMC6165847; doi:10.1038/s41438-018-0060-z)
Supplement: Supplementary file 8 — Dataset 4 [file 41438_2018_60_MOESM8_ESM.xlsx]

## Sheet: Sheet1
		Cs-28℃		Mc-28℃		Cs-42℃		Mc-42℃
	Fresh weight	17.93		15.37		11.26		14.35
		16.52		15.96		12.88		14.73
		18.28		11.98		11.47		13.94
		13.88		13.63		14.33		14.32
		15.57		13.89		12.98		13.09
		13.94		12.83		10.04		13.92
		15.39		15.19		9.86		12.26
		19.42		21.61		9.42		15.11
		16.88		14.16		14.66		12.99
		18.35		12.99		12.47		13.02
		16.39		9.91		9.89		13.49
		11.98		20.82		14.06		15.36
		13.39		15.36		13.18		13.03
		14.86		15.94		10.03		14.28
		11.82		21.81		6.42		9.21
	Dry weight	1.4692		1.4956		1.0566		1.3723
		1.4753		1.4274		1.1027		1.3635
		1.5031		1.3842		1.1991		1.2963
		1.4923		1.4982		1.1212		1.4509
		1.3709		1.6095		1.0834		1.3488
		1.6283		1.4734		1.1048		1.5029
		1.5192		1.3988		1.1034		1.2126
		1.3817		1.4129		0.9488		1.2727
		1.5935		1.3985		0.9483		1.3029
		1.3309		1.5703		1.3935		1.4492
		1.4038		1.3482		1.2048		1.3038
		1.2995		1.4604		1.2486		1.5025
		1.6029		1.3986		1.1029		1.2099
		1.5486		1.4212		1.0045		1.5433
		1.5808		1.4028		0.7274		0.9684
	Leaf area	70.87		74.21		35.17		73.33
		73.64		82.15		53.66		76.52
		112.68		92.28		69.66		69.96
		118.98		83.92		75.92		77.09
		100.28		69.99		60.18		86.09
		93.24		80.64		54.29		70.03
		70.51		84.32		50.35		69.45
		45.64		105.53		23.41		43.69
		113.82		99.03		79.03		60.98
		61.83		100.14		40.44		78.29
		80.66		99.39		71.68		89.03
		91.54		81.28		70.43		66.34
		100.68		100.95		31.67		84.27
		112.91		65.47		50.09		72.01
		38.67		53.9		41.47		51.97
