# Supplementary material for: Proteomic analysis of heat stress resistance of cucumber leaves when grafted onto Momordica rootstock
Source: Hortic Res. 2018 Oct 1;5:53. doi: 10.1038/s41438-018-0060-z (PMC6165847; doi:10.1038/s41438-018-0060-z)
Supplement: Supplementary file 9 — Dataset 5 [file 41438_2018_60_MOESM9_ESM.xlsx]

## Sheet: Sheet1
%vol（Repeat1）					%vol（Repeat2）					%vol（Repeat3）
Cs-28℃	Mc-28℃	Cs-42℃	Mc-42℃		Cs-28℃	Mc-28℃	Cs-42℃	Mc-42℃		Cs-28℃	Mc-28℃	Cs-42℃	Mc-42℃
0.0401928	0.107327	0.209161	0.0479366		0.0330293	0.0836576	0.176027	0.0533269		0.0369102	0.101971	0.178782	0.0385113
0.48205	0.496233	0.869597	0.350395		0.400185	0.367467	0.637506	0.277242		0.397331	0.397441	0.757015	0.264595
0.0392858	0.0671505	0.105798	0.0515714		0.0502914	0.0801586	0.122344	0.0604168		0.049657	0.0862295	0.123235	0.0774694
0.0583735	0.0519665	0.12897	0.10225		0.0667382	0.0522378	0.134763	0.114244		0.0580938	0.0548844	0.125352	0.0851903
0.039285	0.0832997	0.0385109	0.0265492		0.0471832	0.0935998	0.0421263	0.0292705		0.0508307	0.0990078	0.0489819	0.0384966
0.0229389	0.265389	0.117683	0.21977		0.0187285	0.212707	0.0914648	0.177311		0.0191207	0.22413	0.0968486	0.162433
0.0583759	0.344531	0.325956	0.188525		0.069821	0.39367	0.36448	0.203151		0.0287916	0.173557	0.158196	0.113343
0.293853	0.449682	0.358467	0.437109		0.172025	0.255238	0.236643	0.236257		0.136375	0.210848	0.123464	0.138863
0.333925	0.398319	0.474305	0.227633		0.268059	0.293196	0.385275	0.216112		0.30896	0.377064	0.356184	0.178873
0.158373	0.0636545	0.33305	0.11602		0.137328	0.0504505	0.279818	0.117323		0.144132	0.0600951	0.267148	0.0876462
0.0432853	0.0438655	0.14388	0.074584		0.0502951	0.0461853	0.168376	0.104291		0.042865	0.0435988	0.131906	0.0744155
0.0662938	0.0218965	0.0343651	0.0391174		0.0410253	0.0120512	0.0220419	0.0291438		0.0634931	0.0221532	0.0281087	0.0315637
0.0385739	0.0849334	0.0826959	0.0594372		0.0492856	0.100955	0.10399	0.0748572		0.0486702	0.110842	0.0852497	0.0538268
0.0801839	0.136628	0.116938	0.0682593		0.10295	0.16197	0.152755	0.0875595		0.0835783	0.145972	0.105338	0.0723026
0.0387523	0.039891	0.0598269	0.0414609		0.0492011	0.0461646	0.0792062	0.050996		0.0406788	0.0436223	0.0583881	0.0484205
0.0648735	0.04119	0.0830631	0.0314965		0.0510945	0.0303413	0.0669488	0.0280162		0.0583662	0.0375259	0.0433929	0.0170799
0.0443928	0.11026	0.132618	0.0809361		0.0302919	0.0691791	0.0932603	0.0497105		0.0418065	0.102262	0.110463	0.0675415
0.0202919	0.0505842	0.0596293	0.0239673		0.0310296	0.0710903	0.0980037	0.0287179		0.030202	0.0746922	0.0921478	0.0408626
0.0893825	0.0876112	0.0516849	0.0508439		0.0619469	0.0558386	0.0392018	0.0388245		0.0782876	0.0752117	0.0484543	0.0555236
0.0339285	0.0598795	0.046797	0.0319986		0.0492801	0.0824869	0.0716452	0.0704793		0.0483927	0.0838461	0.0670997	0.0189555
0.235936	0.329886	0.34537	0.307104		0.157391	0.205069	0.262905	0.258627		0.21072	0.29629	0.322077	0.219533
0.0485701	0.0476076	0.072075	0.0380827		0.0610969	0.0544336	0.0994957	0.0635166		0.0642826	0.0628811	0.0963355	0.0601223
0.0501932	0.118871	0.115135	0.102385		0.0382719	0.0877901	0.0933561	0.0830293		0.0370897	0.0883516	0.0883967	0.0671706
0.203952	0.208833	0.117033	0.155477		0.0189285	0.0168994	0.0126204	0.0167658		0.375658	0.386919	0.217687	0.232895
0.555321	0.532209	0.32977	0.360689		0.487918	0.443632	0.315865	0.382003		0.532127	0.494144	0.329274	0.288727
0.059285	0.120306	0.0680761	0.0880743		0.701945	1.25669	0.830461	1.18621		1.12275	2.39706	0.955007	1.34343
3.32053	6.60883	3.04919	4.07757		2.89185	5.46613	2.99262	3.89926		2.79878	5.41055	2.5721	3.19697
0.459286	0.486402	0.226808	0.418061		0.391937	0.391588	0.237102	0.435646		0.410517	0.417243	0.241826	0.409006
0.0490296	0.0629412	0.0910668	0.05408		0.0401949	0.0439078	0.0823023	0.0509768		0.0450453	0.0549953	0.080916	0.0379409
0.0739287	0.119047	0.0881842	0.101698		0.0598018	0.0893333	0.0839005	0.101721		0.0708236	0.111905	0.0815459	0.0879653
0.339286	0.553133	0.430006	0.588135		0.250296	0.37643	0.351398	0.547609		0.310229	0.484194	0.384286	0.537545
0.119407	0.129524	0.0501742	0.0817986		0.0903963	0.091974	0.0364139	0.0609509		0.0875255	0.0688789	0.0270258	0.0379851
0.402946	0.440214	0.64223	0.650421		0.381986	0.465966	0.66332	0.725564		0.324867	0.273423	0.564932	0.459771
0.039286	0.0522223	0.124684	0.0798473		0.0520197	0.0634736	0.166721	0.122178		0.0553451	0.0743456	0.149549	0.0663967
0.0919306	0.0719677	0.136403	0.0971713		0.0798177	0.0630031	0.128494	0.0763038		0.0898313	0.0561455	0.137118	0.100615
1.55092	1.22567	0.555841	0.779805		1.68275	1.15668	0.690426	0.986885		1.58079	1.17754	0.616414	0.783811
0.220164	0.110949	0.0544677	0.0808166		0.170264	0.0901353	0.0508195	0.075916		0.182209	0.06784	0.0452091	0.0715393
0	0.124933	0.350294	0.0465745		0	0.128375	0.359384	0.0359163		0	0.12507	0.39486	0.0948621
0.0738275	0.279086	0.338407	0.245881		0.0501936	0.170855	0.245491	0.143302		0.0676108	0.25434	0.32203	0.173268
0.110297	0.259119	0.153267	0.157064		0.0847391	0.171121	0.132141	0.118698		0.0854281	0.216152	0.11837	0.114387
0.0550295	0.0539795	0	0.0401935		0.0718496	0.0738811	0	#VALUE!		0.077687	0.0639144	0	0.0330496
0.619844	0.259891	0.43069	0.399799		0.550299	0.225778	0.480817	0.424916		0.598984	0.217515	0.359232	0.264529
3.00983	2.73408	1.9211	1.37621		3.304	3.03431	2.37674	1.66828		3.05281	2.45642	2.17473	1.22158
0.301949	0.217217	0.119529	0.112163		0.249688	0.156872	0.0733729	0.0894601		0.303208	0.224455	0.129324	0.122489
0.392863	0.168868	0.567977	0.285115		0.298462	0.107246	0.409508	0.205678		0.366544	0.172523	0.597481	0.15855
0.030296	0.0476837	0.0975487	0.0969413		0.0200057	0.0316845	0.0640572	0.0706524		0.0343472	0.050915	0.0903386	0.0614105
0.0487401	0.0447552	0.138295	0.123474		0.0369281	0.0339139	0.118487	0.121837		0.0363526	0.0299305	0.117514	0.116994
0.135929	0.48109	0.173295	0.216198		0.158692	0.508129	0.235456	0.313947		0.154215	0.551657	0.184717	0.200421
0.0492861	0.107638	0.0691448	0.0845293		0.038672	0.0706696	0.0581147	0.0757226		0.0336058	0.0754855	0.0411505	0.0350889
0.155026	0.181837	0.0851532	0.263364		0.17847	0.177091	0.108916	0.365672		0.175034	0.17542	0.0922127	0.294842
0.368193	0.338111	0.239266	0.0990145		0.278207	0.223087	0.199857	0.0785096		0.326905	0.31037	0.229417	0.131535
0.269285	0.441141	0.108208	0.183769		0.409859	0.612263	0.205698	0.388571		0.245476	0.374019	0.103494	0.180173
0.601938	0.564855	0.215659	0.341544		0.520296	0.444196	0.191194	0.347475		0.545907	0.544665	0.133079	0.215328
0.501949	0.49589	0.210459	0.257339		0.390297	0.338534	0.188798	0.262484		0.435234	0.424352	0.169017	0.196899
0.369481	0.329516	0.108578	0.188739		0.468279	0.36868	0.141855	0.251201		0.368528	0.284626	0.0699276	0.109458
0.190295	0.384278	0.159327	0.0769115		0.301957	0.564749	0.272075	0.139528		0.182943	0.365725	0.160233	0.0635809
0.81983	0.287182	0.752911	0.544926		0.749285	0.226912	0.675658	0.539415		0.830624	0.284971	0.656087	0.391653
0.130296	0.158868	0.330025	0.15916		0.17186	0.187801	0.438219	0.260227		0.123985	0.15588	0.274931	0.149108
0.152952	0.084184	0.192488	0.173621		0.074066	0.0338757	0.0964974	0.0886209		0.130114	0.0778433	0.140604	0.107371
0.251819	0.413059	0.413813	0.425224		0.300497	0.451598	0.495331	0.54133		0.311411	0.486211	0.456225	0.390396
0.150296	0.0767904	0.083388	0.0599339		0.12403	0.073659	0.0724252	0.0519023		0.123988	0.0426701	0.0599646	0.0381554
0.0583019	0.985844	0.111523	0.137488		0.0659386	1.05761	0.127807	0.170402		0.0640857	1.06655	0.117855	0.106794
0.132059	1.92784	0.18526	0.635161		0.107981	1.62396	0.151604	0.581747		0.0934219	1.2895	0.108065	0.387893
1.81029	1.78089	1.25523	1.4986		1.6872	1.47398	1.32401	1.59403		1.83917	1.61504	0.871681	0.716711
0.0718374	0.117689	0.0849661	0.136821		0.0684025	0.0980021	0.0750631	0.110614		0.0635327	0.103002	0.0553777	0.0817422
0.440295	1.23208	0.586894	0.776377		0.368277	0.905361	0.530055	0.75847		0.400191	1.11476	0.460805	0.484358
0.210259	0.208198	0.0736314	0.148495		0.204987	0.211029	0.0825744	0.173272		0.160925	0.142998	0.0412867	0.0731379
0.330296	2.12029	0.723444	0.79133		0.254938	1.55327	0.555866	0.734173		0.342381	2.13319	0.634123	0.623167
0.259382	1.26422	0.682252	0.906907		0.320497	1.5472	0.853143	1.12634		0.166131	0.663732	0.407575	0.507141
1.55029	2.48656	2.36959	2.33105		1.53939	2.16949	2.53973	3.04354		1.87445	2.89931	2.73135	2.67545
1.33003	1.11776	0.853938	0.884451		1.09486	1.02728	0.820471	1.0136		1.24123	0.825179	0.693315	0.48454
0.892014	0.721983	0.529711	0.662343		1.03928	0.720623	0.772113	1.1064		0.930524	0.750076	0.513003	0.632183
0.0901919	0.135554	0.299449	0.174797		0.098572	0.151104	0.325579	0.158646		0.0652788	0.0907694	0.193955	0.108432
0.0589021	0.0223761	0	0.0231936		0.0684729	0.0194309	0	0.0249275		0.0659279	0.0265237	0	0.0269499
0.771931	0.440228	0.708923	0.580163		0.702929	0.444137	0.643073	0.525632		0.671581	0.322946	0.524434	0.383667
0.161935	0.0874925	0.252355	0.128937		0.179283	0.086531	0.287736	0.144426		0.18152	0.10816	0.262433	0.076253
1.68719	1.55025	1.00852	0.808656		1.88503	1.54077	1.32298	1.07201		1.59696	1.44	1.03868	0.724874
